# Supplementary material for: Analysis of Fluctuation in the Heme-Binding Pocket and Heme Distortion in Hemoglobin and Myoglobin
Source: Life (Basel). 2022 Jan 29;12(2):210. doi: 10.3390/life12020210 (PMC8880375; doi:10.3390/life12020210)
Supplement: Supplementary file 1 [file life-12-00210-s001.zip]

Archive with 2 entries (2 files):
- pdbids.xlsx
- SI_revised.pdf
